# Supplementary material for: SUPPORT MY WAY: Supporting Young People After Treatment for Cancer: What Is Needed, When This Is Needed and How This Can Be Best Delivered
Source: Curr Oncol. 2025 Jun 19;32(6):361. doi: 10.3390/curroncol32060361 (PMC12191873; doi:10.3390/curroncol32060361)
Supplement: Supplementary file 1 [file curroncol-32-00361-s001.zip]

Archive with 3 entries (3 files):
- Supplementary file 1 COREQ checklist.pdf
- Supplementary File 2. Summary of findings.pdf
- Supplementary File 3. Topic Guide.pdf
